# Supplementary material for: Blood biomarkers associated to complete pathological response on NSCLC patients treated with neoadjuvant chemoimmunotherapy included in NADIM clinical trial
Source: Clin Transl Med. 2021 Jul 19;11(7):e491. doi: 10.1002/ctm2.491 (PMC8288017; doi:10.1002/ctm2.491)
Supplement: Supplementary file 2 — SUPPORTING INFORMATION [file CTM2-11-e491-s002.xlsx]

## Sheet: Supp Data
				SOLUBLE FACTORS																																CITOQUINES ARRAY
				PRE NEOADJUVANT TREATMENT																POST NEOADJUVANT TREATMENT																PRE NEOADJUVANT TREATMENT
PATIENT CODE	Pathological Response (3=CR, 2=MR, 1=IR, 0=No surgery)	MPR_vs_IPR (MPR=1, IPR=0)	CPR_vs_NonCPR (CPR=1, Other=0)	BTLA_Pre	CD27_Pre	CD28_Pre	TIM3_Pre	HVEM_Pre	CD40_Pre	GITR_Pre	LAG3_Pre	TLR2_Pre	GITRL_Pre	PD1_Pre	CTLA4_Pre	CD80_Pre	CD86_Pre	PDL1_Pre	ICOS_Pre	BTLA_Post	CD27_Post	CD28_Post	TIM3_Post	HVEM_Post	CD40_Post	GITR_Post	LAG3_Post	TLR2_Post	GITRL_Post	PD1_Post	CTLA4_Post	CD80_Post	CD86_Post	PDL1_Post	ICOS_Post	4-1BB_Pre	6Ckine_Pre	Activin A _Pre	AgRP _Pre	ALCAM_Pre	ANG _Pre	ANG-1 _Pre	Angiostatin _Pre	AR_Pre	Axl_Pre	B7-1_Pre	BCMA_Pre	BDNF_Pre	bFGF _Pre
1	0
2	3	1	1
4	3	1	1
6	1	0	0
7	3	1	1
9	3	1	1
11	3	1	1
12	1	0	0
13	3	1	1
14	3	1	1
15	3	1	1																	9414.49	2514.9	23832.3	1867.24	1392.25	796.38	1177.06	296477	19396.3	5123.94	12863.2	467.748	1166.72	8418.74	647.276	13483.8
16	3	1	1																	18923.3	5930.8	87514	3420.77	2118.43	1385.6	5285.67	404352	39510.2	10289	16445.8	1772.22	2818.14	20626.5	2163.3	28606.4
17	3	1	1																	29343.6	5412.6	117054	4483.9	2305.23	1720.08	7989.07	500000	73711.7	13021.5	26099	2523.87	4893.43	32629	3592.08	41148.4
18	0
19	3	1	1																	17314.4	3270.8	54490.5	3945.71	2460.49	1319.59	2814.63	425328	39814.3	8901.65	20095.5	1016.27	2959.67	17174.5	1590.31	19951.3
20	3	1	1	21241.6	6787.8	96506.2	748.207	2011.47	1503.8	4745.75	570809	56361.7	9240.51	17997.3	1489.28	3871.84	23533	2871.53	17613.5	25750	7318.47	135251	838.669	2627.4	1899.77	8910.09	854648	67694.6	11935.7	30725.6	2220.77	4529.26	32681.7	3783.18	23726.9	2979.43	1016.02	1822.2	2519.05	13823.1	98194.1	33960	12691.2	5396.85	931.204	1881.63	15849.2	81612.4	3203.77
21	1	0	0	18678.9	4290.55	73808	4528.45	2874.15	1765.91	3724.05	558266	49683.1	9074.49	16233	1212.51	3041.55	19862.6	2321.8	25535	14345.2	3869.54	61892.9	5168.25	3076.96	1731	2705.49	520786	37004.9	8163.89	18722.9	938.588	2704.72	17325.3	2007.1	24633.1	376.064	429.783	1049.07	2132.93	5980.28	91463.7	45600.8	10237.2	1489.99	110.037	1025.07	14603.7	66927.5	218.023
22	3	1	1	15899.5	3510.99	71521.5	1746.51	2365.48	1291.18	3029.46	439391	35950.1	9068.55	13766.6	978.7	2815.15	18010.5	1965.93	27084.6	9205.12	2469.33	42777.5	1246.65	1870.05	891.501	1540.83	356117	24447.2	6347.2	13926.8	566.107	2055.8	10961.2	1172.02	18159.9	1288.09	536.009	637.016	1349.24	8762.97	89947.1	28276.9	14125	1568.41	419.925	2471.46	14664.3	20268.1	688.122
23	2	1	0	9856.99	3734.69	45066.4	2730.61	2411.41	1089.92	3097.69	448426	31309.6	6712.07	9663.16	837.599	2066.08	11545.3	1463.47	20453.2	7913.16	5543.57	39419.9	4076.79	2989.37	1173.28	2283.72	387966	24174.1	6314.34	13192.9	611.146	1089.06	10738.1	1323.04	16459.5	1086.3	390.655	2540.96	5122.34	11030.7	91138.2	23560	10771.9	3784.54	395.475	2307.95	13262.1	13165.1	326.925
24	3	1	1	19895.3	5452.61	66295.8	2079.83	2009.08	1551.3	4280.33	863118	55652.9	11286.1	17436.5	1443.39	4052.27	24915.3	2821.48	38154.1	32830.9	7607.4	120413	3618.71	2708.25	2299.72	8321.16	500000	78285.7	16307.3	34939.2	2384.5	5416.42	43683.6	4036.91	59394.3	8646.9	470.83	988.765	1257.83	8483.02	82310.8	14017.6	15360.6	2664.94	2201.97	2903.91	22312.3	31389	840.495
26	3	1	1	9342.03	3727.5	30961.1	2214.96	1429.84	789.327	2080.86	304755	23407.4	5754.81	7523.34	633.713	1879.28	11098.5	1216.84	15096.2	5314.06	3603.57	15249.7	4393.43	2508	1091.52	980.062	231700	15883.8	3674.83	10670.7	350.869	1282.87	6151.45	830.353	10907.5	1577.26	520.119	971.322	1575.49	12588.5	87044.3	6537.89	10579.4	2211.72	90.976	1396.47	12972.5	6802	660.431
27	1	0	0	26681.1	7512.94	120611	3794.45	1745.16	1795.01	5509.42	527106	55652.9	12111.6	20830.3	1756.76	3961.53	30500.6	3284.96	34381.4	20149.1	6675.15	89394.2	4700.04	2030.88	1623.11	4075.97	492860	40883.6	10363.5	19591.9	1394.92	2894.45	22421.4	2292.27	25183.4	3069.34	704.887	397.961	1133.93	9744.91	103027	69184.4	10874.4	1304.37	1678.6	2011	14526	40353.4	343.218
28	2	1	0	35764.6	6337.82	138663	2964.45	2906.25	2038.17	7355.77	500000	86521.2	14403.3	28436.8	2202.53	5187.2	34152.8	4125.07	44150.9	21027.6	4256.6	74380.2	3605.87	3106.17	1603.56	3389.92	500000	51947.1	10202.8	21321.2	967.99	3447.89	20900.6	2418.34	29814.1	1110.46	505.522	1646.26	1567.79	9037.48	96774.3	26808.9	16089.3	3168.64	475.472	1241.07	13042.1	161750	467.948
29	1	0	0	16198.2	4424.63	78679.9	1291.25	1931.71	1178.91	4579.93	589439	44153.2	10300.4	15127.5	1337.45	4345.04	20644.7	2445.2	30281.6	13999.6	4860.53	64211	1945.08	2902.86	1545.1	3818.61	578694	42270	10093.3	21365.9	1314.36	3672.55	19844.5	1990.25	28443.9	1078.39	770.147	1016.11	1582.52	7494.84	99891.4	51506.9	12732.3	4763.71	604.527	708.37	11382.4	54468.4	2158.94
30	2	1	0
31	0			19690.7	3876.69	44552.3	2771.92	1875.32	1418.32	5680.95	499941	51258.4	9925.53	16391	1563.73	3322.5	21147.9	2770.6	25703.1	8188.3	3135.86	27162.3	3213.14	1846.71	1080.34	1485.9	346172	26942	5875.95	13080.9	490.141	2020.6	9906.96	1442.56	11908.1	6769.92	471.68	785.085	1167.59	8010.86	102712	65929.8	9051.08	1156.25	819.775	547.339	15975.7	25955.5	498.32
32	3	1	1	2744.51	4414.77	45487.2	3583.44	2561	1463.45	1480.42	509699	50870.5	6601.91	15941.9	645.879	3249.77	7469.8	857.646	19035.2	1914.2	3020.84	32260	3775.03	2022.21	1088.33	1246.89	420173	30075.6	5585.37	12599	667.627	2276.43	6177.17	619.381	14870.4	378.207	1072.74	1609.19	1753.03	11234.4	79010	28636.3	11083.4	2082.9	502.801	941.21	10759.3	20273.7	655.588
33	2	1	0	9494.98	3094.64	47358.6	3084.08	1988.25	928.603	2374.62	218853	32422.8	6330.77	10177.1	762.851	2843.56	12630.7	1234.8	21412	11455.1	14976.8	43664.7	8301.96	3570.73	1500.5	2549.43	202488	32475.4	8182.25	14659.9	991.209	2963.42	15587.5	1701.45	27463.8	7212.35	1402.57	1315.37	1845.81	6075.8	74111.2	23030	12590.3	7521.02	2269.67	5480.03	18303.2	43060.9	613.66
34	3	1	1	14666.9	4303.27	58729.3	5786.24	2552.3	1299.7	3989.7	392093	36679.5	8565.21	13624.3	1405.15	2252.11	17618.5	1637.07	24864.2	9519.13	3355.49	36394.4	3561.02	2124.48	1050.42	2333.49	381649	28685.7	5969.68	14277.8	759.345	1972.23	12544.4	1080.91	18941.4	13818.9	567.293	948.795	1155.97	12992.4	79772.4	35512.6	16897.7	3131.61	1515.06	4769.95	29699	67516.5	312.918
35	3	1	1	4196.72	4199.95	12301.4	4975.33	3651.61	1126.73	638.105	364995	13809.7	2568.67	4241.55	204.681	1029.54	5318.54	624.609	9550.85	8075.05	6738.95	26514.4	5526.14	4273.51	1326.1	1612.61	470052	25344.7	4481.37	14259.9	488.417	2036.73	10643.8	1261.77	17816.4	2375.28	1075.54	1823.91	2039.08	11735.1	80090.4	2230.81	11313.7	1797.77	516.548	1000.7	16860	2953.86	1243.05
36	3	1	1	21876.7	5023.43	104000	2183.85	1809.22	1417.09	6772.28	596607	56547.1	10807.7	18294.4	1823.6	4098.14	25816.8	3134.8	27092.7	25564.4	6850.18	130850	4103.12	2458.9	1759.59	9017.63	569358	62455.4	10563.5	23284	2312.51	4437.79	31137.7	3494.22	31651.6	4503.87	469.576	490.853	640.751	8849.3	114612	64832.7	13527.1	994.571	455.251	279.879	14595.8	123842	3723.76
37	2	1	0	23236.3	5602.76	120809	1581.07	3047.18	2031.28	9864.48	671510	66076.8	13622.9	23578	2424.84	4522.15	30623.5	3888.83	39791.2	22854	6490.3	119671	1618.87	3279.03	2276.81	9717.58	633936	71760.5	13755.6	27434.1	2229.91	4823.88	32030.8	4028.54	43679.3	4885.22	777.224	1697.05	2554.81	11093	105167	121348	17521.5	941.505	785.743	2199.45	15401.6	375392	2302.79
38	3	1	1	7896.96	3016.41	15341.9	2490.8	1580.45	719.734	800.818	367511	20575.3	4807.43	5570.55	357.737	1457.95	5859.8	997.334	15960.8	7653.84	3865.24	22492.4	3294.18	1837.68	724.417	887.637	404352	19049.3	5141.36	9691.64	403.254	1645.72	6793.94	1165.75	14231.7	3483.9	2162.2	5700.09	7808.27	12175.2	107428	4734.76	14866.7	3668.66	1128.47	4736.58	12884.9	8881.18	1011.41
39	2	1	0	7961.74	1979.48	47031	2195.69	1440.85	1003.08	2407.03	407179	28967.7	6109.52	8480.18	677.207	1620.22	11467.9	1117.48	16194.5	4965.78	1588.02	25681.7	2733.67	1616.48	848.195	1233.43	372286	20080.8	4560.79	13618.4	380.062	1345.32	7427.04	726.794	11861.3	3027.3	778.635	821.821	1063.7	10191.7	87434.6	30707.4	24622.4	7173.37	567.79	779.738	12249.4	15896.5	2582.99
40	3	1	1	12289.6	3418.09	65158.2	3007.08	2135.4	1472.5	3029.46	489012	40202.2	6834.61	13045.6	1067.47	2725.59	18834.1	1922.98	23647.5	8382.31	2732.06	42030.8	3443.01	1884.1	1300.91	1746.2	411148	31088	5476.18	14612.1	707.732	2362.02	13955.6	1406.26	18144.3	4556.85	823.648	855.891	1225.94	14581.9	85812.6	17050.8	11956.3	1856.11	619.803	364.754	15010.7	9229.42	3850.65
42	3	1	1	7807.86	1044.72	39792.7	1973.54	3165.66	963.42	1684.79	461019	26273.2	4503.07	8750.57	624.162	1982.49	9829.92	1489.86	15477.9	3090.87	693.398	16724.6	2148.36	2767.42	662.073	638.105	326654	12209.3	2974.36	8908.66	292.479	1484.13	4982.81	877.038	9322.83	129613	1407.68	2241.83	3421.84	11053.4	100868	101579	5453.92	3851.63	2736.76	8271.79	165043	40188.4	1595.46
43	1	0	0	24162.2	2952.73	97671.2	5991.68	4359.11	2235.53	6250.84	500000	67727.8	12466.8	23290.5	1802.24	3518.78	30072.1	3253.83	42816.1	3365.64	603.226	9676.47	7044.28	3061.71	930.975	714.195	330005	12619	2436.65	11132	194.315	893.722	4404.54	508.139	8897.69	175.274	1121.45	216.479	1357.67	12961.7	104774	39047.4	18427.9	1523.32	588.23	3267.86	12779.4	22476.3	2686.72
44	0			22605.1	5895.19	98594.2	2540.62	2269.58	1641.86	6152.75	748171	57633.2	12062.2	20070.3	1891.91	3665.65	28461.8	3136.8	32075	14449.7	7027.67	59201.1	3588.24	2497.77	1296.04	3444.01	613501	41680.2	8658.7	18393.6	1021.65	3046.06	18081.9	2125.54	22982.1	1043.71	570.08	379.181	309.748	12752.7	89778.1	41031.8	13122.1	2457.96	617.842	269.768	14022.5	55691.6	934.392
45	1	0	0	6399.8	3201.96	37929.8	3045.15	2419.62	901.36	2158.72	473868	26676.6	4273.73	7162.32	517.731	1764.58	8307.62	1138.92	9810.09	5594.92	2799.41	23000.5	3446.19	2343.26	801.868	1793.86	341478	18084.8	4321.33	7445.46	495.311	1327.89	6605.58	903.511	10233.8	692.253	724.296	1036.87	1627.65	13316	123600	105441	12032.6	1878.04	809.362	979.266	9507.97	167026	447.903
46	3	1	1	18874.4	3367.14	87080.5	2952.06	1883.81	1459.34	4790.95	599044	47379.7	8489.61	16640.7	1638.76	3125.13	20207.5	2733.5	30289.8	7613.29	2152.86	37790.1	3867.49	1664.61	928.999	1844.53	522810	23604.9	4014.8	10590.1	548.815	1997.14	8102.46	1547.33	16085.5	7239.72	1092.19	1513.19	948.215	9420.39	105110	79745.9	16233.4	2029.09	1229.7	970.525	11866.1	106708	681.604
47	3	1	1	18874.4	5223.21	82225.6	2685.59	2751.51	1781.5	4825.81	556425	53485.4	11567.7	20234.4	1665.49	3049.07	26319.6	2277.05	31693	9543.27	6348.72	40118.9	5125.7	3570.73	1403.59	1869.94	492492	29649.5	6614.89	16281.6	613.748	1995.68	13149.3	1360.99	18824.1	2862.02	596.397	4747.03	4447.45	8334.34	99315	12613.2	14634.5	1565.64	868.002	1407.4	15633.3	9294.17	409.351
48	3	1	1	8309.57	1480.1	47171.4	7226.15	4689.41	1235.33	2839.01	556884	36584.8	6517.31	9310.7	886.212	2416.72	11717.3	1855.96	19724.1	7953.65	1575	28366	5110.09	3178.33	1150.79	2579.29	442274	28826.6	6452.03	12435	798.85	2188.05	11880.8	1556.46	19316.9	6216.54	831.261	2773.42	2848.27	11931.4	120223	46650.6	8804.98	5257.44	2750.85	3558.03	15358.5	133723	1047.67
49	2	1	0	9406.44	1404.15	21568.7	2139.5	1630.6	837.19	1346.86	444288	24075	4115.21	6742.12	509.105	2464.08	10480.9	1005.32	11470.6	3553.48	788.968	8709.42	2843.3	1500.03	572.406	561.888	236412	9731.81	1863.12	8463.31	202.954	1176.88	4266.12	490.803	4960.13	10186.8	1573.06	1983.65	2706.6	3279.75	111054	7242.06	11720	5162.61	2074.37	3136.25	21227.3	10810.7	1487.29
50	2	1	0	14827.9	3560.21	46142	2596.64	1219.96	1138.76	4283.7	498437	32765.1	8249.47	13293.2	1291.33	2829.35	15009.8	1924.84	26232	6088.45	2687.03	24294.5	3218.64	2068.05	939.673	1654.2	409122	21496.7	3999.87	10722.4	423.019	1812.77	7521.11	764.472	14504.3	1842.17	541.033	1705.62	1529.85	12756.5	106423	15603.4	18238.5	3633.1	510.184	857.244	12977.3	23347.6	6077.6
51	3	1	1	1824.15	6382.78	8617.32	11694.6	5738.13	2173.44	469.408	435734	18500.8	2108.47	3014.65	126.546	1188.49	3684.86	477.809	6135.37	6367.07	17115.9	18246.2	12714.7	7665.15	2263.62	943.043	502875	30205	4284.73	16075.2	294.197	2728.57	7640.82	805.733	14325.2	1426.85	1193.12	671.295	2531.64	11356.1	108988	5342.78	19326.9	1599.83	727.895	846.958	18821.7	20048.4	2429.79
52	0			5148.41	2174.58	16401.9	4275.95	3614.8	924.652	811.329	533148	21813.3	4528.34	5532.53	296.774	1573.62	7084.9	792.556	11720.7	3808.38	1918.02	14051.8	3474.83	2597.52	815.988	827.1	282303	18822.5	4542.77	8953.87	326.83	1464.5	7025.01	739.93	11408.1	617.696	625.56	2620.77	1981.3	14247.4	110059	9446.84	19549.9	4546.08	520.961	2401.23	12464.6	11668.4	1452.03
			CPR_vs_NonCPR (U Mann-Whitney p-value)	0.172	0.733	0.283	1	0.464	1	0.157	0.884	0.449	0.283	0.38	0.354	0.223	0.205	0.262	0.205	0.626	0.715	0.871	0.935	0.503	1	0.808	0.626	0.685	0.808	0.808	0.685	0.491	0.746	0.808	0.839	0.097	0.464	0.661	0.961	0.172	0.435	0.188	0.591	0.661	0.464	0.884	0.107	0.205	0.591
			MPR_vs_IPR (U Mann-Whitney p-value)	0.212	0.755	0.19	0.261	0.708	0.318	0.236	0.223	0.248	0.19	0.261	0.382	0.261	0.212	0.151	0.261	0.914	0.707	1	0.334	0.555	0.747	0.707	0.629	0.914	0.957	1	0.957	0.747	0.957	0.914	0.83	0.009	0.533	0.053	0.454	0.755	0.261	0.021	0.492	0.119	0.662	0.574	0.034	0.19	0.289
[truncated: 914 more columns]
